# Supplementary material for: Association of Maternal Cardiac Arrhythmias with Pregnancy Outcomes: A Systematic Review and Meta-Analysis
Source: Healthcare (Basel). 2026 Apr 9;14(8):993. doi: 10.3390/healthcare14080993 (PMC13115657; doi:10.3390/healthcare14080993)
Supplement: Supplementary file 1 [file healthcare-14-00993-s001.zip]

Archive with 4 entries (4 files):
- Supplementary Table S1.pdf
- Supplementary Document S1. Search strategy broad.pdf
- Supplementary Document S2. PRISMA_2020_checklist.pdf
- Supplementary Figures.pdf
